# Supplementary material for: Impact of Heart Rate on Myocardial Salvage in Timely Reperfused Patients with ST-Segment Elevation Myocardial Infarction: New Insights from Cardiovascular Magnetic Resonance
Source: PLoS One. 2015 Dec 30;10(12):e0145495. doi: 10.1371/journal.pone.0145495 (PMC4696663; doi:10.1371/journal.pone.0145495)
Supplement: S1 Minidataset — (XLSX) [file pone.0145495.s001.xlsx]

## Sheet: database hrmsi
Patients_ID	ISperc1W	HeartRate	HR_Groups	HR_Group2	Trop	IRA	Lad_noLad	TIMI_pre	TIMI_pre3	TIMI_pre_01vs23	TimetoPCI	Age	Sex	Hypertension	DM	Hyperlipimia	Smoke	Fam_HistoryCAD	Angina	AAR	AARperc	MyocardialSalvageIndex
95	39.2547	116.901	5	2	82	3	2	0	1	0	60	51.8	0	1	0	1	1	1	1	80	49.6894	0.21
2	15.87	97	5	2	42	1	1	1	1	0	81	76	1	0	1	1	0	0	0	36.7	58.254	0.72752
3	10.1408	57.3171	2	1	1.8	3	2	3	2	1	90	75.8	1	1	1	1	0	0	0	13.7	19.2958	0.474453
96	43.89	78	4	2	2	1	1	0	1	0	90	58	0	1	0	1	0	1	1	58	61.0526	0.281034
114	2.4	100	5	2	5	3	2	2	1	1	90	63	0	1	0	0	0	1	0	3.8	3.15353	0.236842
115	8	80	4	2	60	1	1	2	1	1	90	42	0	1	0	1	1	1	0	28	17.1779	0.535714
116	29	75	4	2	623	1	1	0	1	0	90	64	0	0	0	1	1	0	0	45.4	32.4518	0.105727
155	16.3	72	3	2	80	3	2	1	1	0	90	58	0	0	0	0	1	1	0	30.9	22.7206	0.28479
4	0	73	3	2	4.65	2	2	1	1	0	95	62	0	1	1	1	0	1	0	26.2	19.8485	1
38	10.91	72	3	2	59.76	3	2	0	1	0	95	71	0	1	0	1	0	0	0	50	28.9017	0.64
97	10.88	70	3	2	54.7	3	2	0	1	0	95	50	0	1	0	1	1	1	1	24.67	17.0138	0.360357
88	7	72.2222	3	2	37	3	2	0	1	0	100	49.5	0	0	0	0	0	1	1	20	13.7931	0.4925
156	18.5484	57.7586	2	1	37	2	2	1	1	0	100	49	0	0	1	1	1	1	0	41	33.0645	0.439024
5	0	64	2	1	3.18	1	1	1	1	0	102	51	0	0	0	0	1	0	0	21	15.4412	1
98	22.05	68	3	1	80	3	2	2	1	1	110	59	0	0	0	0	1	0	1	30	23.622	0.0666667
157	18.0645	81.9444	4	2	136	1	1	0	1	0	110	69.5	0	0	0	0	0	1	0	28	22.5806	0.2
153	18.1287	59.7701	2	1	75	3	2	0	1	0	118	54	0	0	0	0	1	1	0	62	36.2573	0.5
113	13.9423	65.3061	3	1	11	1	1	0	1	0	119	59	1	1	1	1	0	0	0	38.4	36.9231	0.622396
6	26.4634	62.9032	2	1	74	1	1	1	1	0	120	55	0	0	0	0	2	1	0	48	58.5366	0.547917
39	20.229	65.2174	3	1	122	1	1	0	1	0	120	71.8	1	1	0	0	0	1	0	59	45.0382	0.550847
40	23.5211	58.3333	2	1	149	1	1	2	1	1	120	63.7	0	0	0	1	0	0	0	62	43.662	0.46129
99	23.6667	95	5	2	30	1	1	0	1	0	120	55	0	0	1	0	2	0	1	22	36.6667	0.354545
100	26.6667	81.8182	4	2	41	1	1	2	1	1	120	46.9	1	1	0	0	1	1	1	26	32.0988	0.169231
117	1.9	110	5	2	21	1	1	2	1	1	120	54	1	0	0	0	1	0	0	2.6	2.32143	0.192308
118	4	85	5	2	24	3	2	2	1	1	120	55	0	1	0	0	0	1	0	7.4	8.51554	0.527027
158	4	110	5	2	7	3	2	2	1	1	120	59	1	0	0	0	1	0	0	9.3	6.2249	0.354839
159	15.6716	57.8947	2	1	91	3	2	3	2	1	120	54.7	0	0	0	1	1	0	0	45.5	33.9552	0.538462
160	20.8738	78.4091	4	2	46	1	1	0	1	0	120	61.1	0	1	0	1	0	0	0	23	22.3301	0.0652174
161	24.4025	61.2245	2	1	190	3	2	0	1	0	120	58.5	0	0	0	0	0	0	0	55	34.5912	0.294545
41	14.2857	45.3333	1	1	64	3	2	0	1	0	122	58.8	0	0	0	1	1	0	0	22	26.1905	0.454545
111	10	64.0625	2	1	45	3	2	0	1	0	123	68	0	0	0	0	0	0	0	36	60	0.833333
101	7.14286	52.3077	1	1	23	3	2	0	1	0	124	45	0	1	0	1	1	0	1	23	27.381	0.73913
110	6.8	72	3	2	15	1	1	1	1	0	124	64	0	0	0	1	1	1	0	11	8.95037	0.245455
7	16.3014	42.1053	1	1	56	1	1	0	1	0	125	63.9	0	0	0	0	0	1	0	51	34.9315	0.533333
108	1.69492	58.3333	2	1	4	3	2	3	2	1	125	55.4	0	0	0	1	1	0	0	5.3	4.49153	0.622642
154	25.4237	60.9195	2	1	40	1	1	0	1	0	130	55	0	0	0	0	1	0	0	56	47.4576	0.464286
8	9.21	58	2	1	18.65	3	2	0	1	0	133	73	0	0	0	0	0	1	0	25	16.4474	0.44
9	4.25373	52.0408	1	1	39	3	2	2	1	1	140	43.5	0	0	0	1	1	1	0	22	16.4179	0.740909
10	7.22222	42.4658	1	1	30	3	2	0	1	0	140	35.1	0	0	0	1	1	1	0	17	18.8889	0.617647
42	5.17986	45.4545	1	1	22.8	3	2	0	1	0	140	49.3	0	0	0	1	1	0	0	16	11.5108	0.55
43	13.53	110	5	2	71.2	1	1	2	1	1	140	48	0	0	0	0	1	0	0	35.3	18.5789	0.271955
11	24.82	68	3	1	219.32	1	1	1	1	0	141	65	0	0	0	0	0	1	0	48	34.0426	0.270833
44	34.38	70	3	2	117.9	1	1	0	1	0	144	69	1	1	0	1	0	1	0	38.7	40.3125	0.147287
119	3.50877	56.962	2	1	22	3	2	0	1	0	144	57.8	0	0	0	0	1	0	0	15	13.1579	0.733333
12	2.66667	42.8571	1	1	4	1	1	3	2	1	145	50.7	1	0	0	0	1	0	0	10	13.3333	0.8
112	10.274	46.9388	1	1	39	3	2	0	1	0	146	57	0	0	0	0	0	0	0	73	50	0.794521
37	33.1967	50	1	1	42	2	2	0	1	0	147	52	0	0	1	0	0	1	0	56	45.9016	0.276786
45	18.18	70	3	2	48.8	3	2	0	1	0	148	46	0	0	0	0	1	0	0	32	26.4463	0.3125
46	28	95	5	2	52	1	1	1	1	0	148	58	0	0	0	0	1	1	0	44	44	0.363636
109	3.58974	40.8451	1	1	9	3	2	0	1	0	148	54	1	0	0	0	1	0	0	18	23.0769	0.844444
13	12.963	68.75	3	1	184	1	1	0	1	0	150	47.3	0	1	0	1	1	1	0	40	29.6296	0.5625
47	9.01639	51.9481	1	1	22.4	3	2	3	2	1	150	42.1	0	0	0	0	1	0	0	14	11.4754	0.214286
48	17.6796	45.3782	1	1	76	3	2	0	1	0	150	48.7	0	1	1	1	1	1	0	45	24.8619	0.288889
49	22.4638	81.8182	4	2	93	1	1	0	1	0	150	46.6	0	0	0	0	0	1	0	59	42.7536	0.474576
89	2.67241	61.7978	2	1	7	3	2	2	1	1	150	49	0	0	0	1	1	1	1	7	6.03448	0.557143
120	9.6	70	3	2	25	1	1	2	1	1	150	68	1	1	0	1	0	0	0	9.6	10.3337	0.0729167
162	7.1	75	4	2	2	2	2	2	1	1	150	64	1	1	0	0	0	0	0	8.2	10.3797	0.317073
50	33.33	55	2	1	2	3	2	0	1	0	154	63	0	0	0	1	1	1	0	40	35.0877	0.05
14	2.67717	54.5455	2	1	13	2	2	2	1	1	155	58.1	0	0	0	1	1	1	0	20	15.748	0.83
51	9.03614	46.988	1	1	47	1	1	0	1	0	160	64	1	1	1	1	1	1	0	14	16.8675	0.464286
52	67.7966	66.6667	3	1	216	1	1	0	1	0	160	84.3	1	0	0	1	0	1	0	47	79.661	0.148936
87	24.486	100	5	2	56	1	1	0	1	0	160	62.5	0	1	1	1	0	0	1	58	54.2056	0.548276
102	15.3774	32.2034	1	1	61	3	2	0	1	0	160	72	0	0	0	0	0	0	1	32	30.1887	0.490625
35	18.1818	89.3333	5	2	113	3	2	1	1	0	161	61.9	0	1	1	0	1	0	0	35	22.7273	0.2
152	15	95	5	2	25.1	2	2	0	1	0	162	62	0	0	0	1	1	0	0	34.7	34.7695	0.567723
53	15.6329	71.9101	3	2	160	3	2	3	2	1	165	57.9	0	1	0	1	1	0	0	46	29.1139	0.463043
90	5.83333	45.5882	1	1	29	1	1	0	1	0	170	52.6	0	0	0	1	1	0	1	10	11.9048	0.51
121	0	35.6322	1	1	4.6	3	2	3	2	1	170	58.5	1	1	0	1	1	0	0	8	7.61905	1
54	22.5225	37.6471	1	1	89	3	2	0	1	0	175	56.3	0	1	0	0	1	1	0	28	25.2252	0.107143
36	21.991	80.3571	4	2	19	1	1	0	1	0	176	46.5	0	0	0	1	1	1	0	75	33.9367	0.352
15	10.4	68.8889	3	1	14	1	1	2	1	1	180	55.4	0	1	1	1	1	0	0	31	24.8	0.580645
55	8.68687	57.6271	2	1	49	3	2	0	1	0	180	75	0	0	0	1	1	0	0	23	23.2323	0.626087
56	9.62963	53.4247	1	1	39	3	2	3	2	1	180	66.7	0	1	0	0	2	0	0	28	20.7407	0.535714
57	13.5417	57.1429	2	1	53	3	2	0	1	0	180	59.9	0	0	0	0	1	0	0	23	23.9583	0.434783
58	29.3252	65.8824	3	1	279	1	1	0	1	0	180	77.4	0	0	0	1	0	0	0	65	39.8773	0.264615
122	2.6	92	5	2	4.2	1	1	2	1	1	180	42	0	0	0	1	1	0	0	8.6	7.04918	0.627907
123	3.5	95	5	2	22.5	3	2	0	1	0	180	52	0	0	0	1	1	0	0	8	9.63855	0.6375
124	5.9	85	5	2	9.2	1	1	2	1	1	180	66	0	1	0	0	0	1	0	8.3	6.91667	0.144578
125	7.4	80	4	2	54	3	2	2	1	1	180	59	0	0	0	1	1	0	0	8.7	7.76786	0.045977
126	7.6	65	3	1	23	1	1	2	1	1	180	59	0	0	0	1	0	1	0	17.8	16.8561	0.550562
127	8.4	72	3	2	24	1	1	2	1	1	180	77	1	0	0	1	1	0	0	21.2	25.4502	0.669811
128	14.1	75	4	2	340	1	1	1	1	0	180	46	0	0	0	1	1	1	0	30	33.5196	0.58
129	14.9	80	4	2	59.7	1	1	2	1	1	180	55	0	1	0	0	0	0	0	60.5	53.0702	0.719008
130	14.9	85	5	2	138	1	1	2	1	1	180	46	1	1	0	0	1	0	0	15	18.9873	0.213333
131	22.6	80	4	2	491	1	1	1	1	0	180	66	0	0	0	0	1	0	0	24.4	24.327	0.0696721
163	5.7	75	4	2	62	3	2	1	1	0	180	62	0	1	0	1	0	0	0	8.2	7.96117	0.280488
164	8.6	85	5	2	66	3	2	1	1	0	180	45	0	0	0	0	1	0	0	19.3	15.0195	0.430052
165	11.2	85	5	2	152	1	1	1	1	0	180	59	0	0	0	1	0	0	0	19.8	14.8872	0.247475
166	22.619	53.9326	1	1	234	1	1	0	1	0	180	60.1	0	0	0	1	1	0	0	103	61.3095	0.631068
16	20	70	3	2	57.9	2	2	1	1	0	182	69	0	0	0	0	0	0	0	32	21.3333	0.0625
17	0	63.0769	2	1	2.2	3	2	2	1	1	185	82.2	1	1	0	1	0	0	0	8.5	10	1
167	14.3709	56.4815	2	1	189	2	2	0	1	0	185	48.7	0	1	0	1	1	0	0	37	24.5033	0.413514
59	11.4583	41.4894	1	1	99	3	2	0	1	0	188	54.5	0	0	0	0	1	1	0	41	28.4722	0.597561
18	7.55814	31.1321	1	1	19	2	2	3	2	1	190	60	0	0	0	1	1	1	0	9	10.4651	0.277778
103	15.8955	65.2174	3	1	93	3	2	0	1	0	190	52.2	0	0	0	1	1	0	1	28.3	21.1194	0.24735
168	17.4312	57.2917	2	1	174	3	2	0	1	0	190	61.3	0	0	0	1	2	0	0	36	33.0275	0.472222
169	19.2771	88.5714	5	2	52	3	2	0	1	0	190	43.6	1	1	0	0	1	0	0	29	34.9398	0.448276
170	19.8473	56.1644	2	1	104	2	2	1	1	0	191	70.9	0	0	0	1	0	0	0	48	36.6412	0.458333
60	36.0465	86.3636	5	2	129	1	1	0	1	0	192	61.9	0	0	1	1	1	1	0	77	59.6899	0.396104
19	11.4286	51.3158	1	1	60	3	2	0	1	0	200	63.3	1	1	0	0	0	0	0	23	25.2747	0.547826
104	21.2963	54.8387	2	1	76	2	2	0	1	0	200	71	0	1	0	0	0	1	1	66	61.1111	0.651515
20	8.01802	95.8904	5	2	8.4	1	1	2	1	1	204	64.6	0	0	0	1	0	0	0	10.1	9.0991	0.118812
21	9.23077	63.8889	2	1	51	3	2	0	1	0	210	76.5	1	0	0	1	0	1	0	11	16.9231	0.454545
61	7.2973	64.5833	3	1	166	3	2	0	1	0	210	60.7	0	0	0	1	0	1	0	24	21.6216	0.6625
132	21.4	60	2	1	92	3	2	1	1	0	210	52	0	1	0	0	1	0	0	31.8	25.2381	0.150943
22	9.91	38	1	1	9.35	3	2	1	1	0	213	52	1	1	0	0	1	0	0	32.55	30.7075	0.655914
62	11.45	64	2	1	22.5	1	1	0	1	0	216	69	0	1	0	1	0	1	0	33.3	21.9079	0.477477
171	26.1714	41.6667	1	1	146	2	2	0	1	0	220	77.5	0	0	0	1	0	0	0	52	29.7143	0.119231
63	20.4	38.7097	1	1	147	3	2	0	1	0	223	60.5	0	1	0	1	1	1	0	33	33	0.381818
64	23.5294	52.2222	1	1	236	3	2	1	1	0	225	58.7	0	1	0	0	1	0	0	50.2	36.9118	0.36255
172	10.0794	37.6623	1	1	79	3	2	0	1	0	225	81.8	0	0	0	0	2	1	0	35	27.7778	0.637143
173	42.7536	66.2921	3	1	469	2	2	0	1	0	225	44.4	0	0	0	0	1	1	0	65	47.1014	0.0923077
174	42.9474	70	3	2	110	1	1	0	1	0	225	72.1	1	1	0	0	1	0	0	59	62.1053	0.308475
23	33.7821	47.2973	1	1	110	1	1	2	1	1	228	80.5	0	0	0	1	1	0	0	96	61.5385	0.451042
65	15.7664	56.3218	2	1	55	1	1	0	1	0	230	40.4	0	0	0	1	1	0	0	37	27.0073	0.416216
91	30.7018	77.7778	4	2	100	3	2	0	1	0	230	63.08	0	0	0	0	2	0	1	40	35.0877	0.125
24	0	75.3623	4	2	1.5	1	1	1	1	0	240	35	0	0	0	1	1	1	0	30	22.7273	1
25	7.57812	30.5882	1	1	99	1	1	3	2	1	240	52.8	0	0	0	1	1	1	0	20	15.625	0.515
66	16.5289	55.0562	2	1	61	3	2	0	1	0	240	67.6	0	0	0	0	1	1	0	35	28.9256	0.428571
67	22.314	43.5185	1	1	100	1	1	0	1	0	240	48	0	0	0	1	1	1	0	43	35.5372	0.372093
133	8.3	85	5	2	21	1	1	2	1	1	240	65	0	1	0	1	1	0	0	10.3	9.41499	0.116505
134	9.4	75	4	2	12	1	1	2	1	1	240	61	1	1	0	1	1	1	0	26.2	29.6045	0.683206
135	16.4	90	5	2	66.9	1	1	2	1	1	240	70	0	0	0	1	1	1	0	26.3	22.8696	0.281369
175	10.3	80	4	2	169.5	3	2	2	1	1	240	62	1	0	1	1	1	1	0	21.42	13.3875	0.229692
26	11.3934	43.3735	1	1	29	1	1	3	2	1	245	43.7	0	0	0	1	1	1	0	25	20.4918	0.444
68	31.1475	36.7347	1	1	99	3	2	0	1	0	245	71.4	0	1	0	0	0	0	0	51	41.8033	0.254902
69	20.3077	66.6667	3	1	250	1	1	3	2	1	255	38.8	0	1	0	1	0	0	0	76	58.4615	0.652632
176	25	45.7627	1	1	710	3	2	3	2	1	260	63.2	0	0	1	1	0	0	0	74	44.0476	0.432432
27	4.4	75	4	2	24.81	3	2	0	1	0	264	62	0	1	0	1	1	1	0	10	10.989	0.6
70	13.9286	93.5484	5	2	129	3	2	0	1	0	270	66.9	0	0	0	0	2	1	0	15	17.8571	0.22
71	46.03	70	3	2	2	1	1	1	1	0	281	68	1	0	0	0	0	1	0	65	51.5873	0.107692
28	3.13	52	1	1	4	3	2	0	1	0	283	61	0	1	0	0	0	1	0	15	11.7188	0.733333
29	31.78	72	3	2	79.4	3	2	0	1	0	283	76	0	0	0	0	0	0	0	38.1	30	0.107612
72	14.1176	45.045	1	1	54	3	2	2	1	1	290	48.9	0	0	0	1	1	1	0	72	52.9412	0.733333
177	5.58333	105	5	2	51	1	1	2	1	1	290	60	0	1	0	1	1	0	0	16	13.3333	0.58125
73	15.3704	51.087	1	1	86	3	2	0	1	0	300	50	0	1	0	1	1	1	0	33	30.5556	0.49697
74	28.2609	46.9136	1	1	177	1	1	0	1	0	300	43.4	1	1	0	1	1	1	0	46	50	0.434783
105	34	80	4	2	68.46	1	1	1	1	0	300	73	0	1	1	0	0	0	1	51.3	46.6364	0.270955
136	8	80	4	2	26.24	3	2	1	1	0	300	68	0	1	1	0	0	0	0	12.9	11.5282	0.310078
137	11.8	80	4	2	98.4	2	2	1	1	0	300	58	0	0	1	0	1	0	0	29.4	20.6027	0.42517
138	13.6	100	5	2	25	1	1	2	1	1	300	57	0	1	0	1	1	0	0	18.6	15.2584	0.107527
139	24.1	80	4	2	234.2	3	2	2	1	1	300	55	0	0	0	1	1	1	0	29.1	24.9357	0.0343643
178	18.1	65	3	1	115.6	1	1	2	1	1	300	62	0	0	0	0	1	0	0	61.7	33.0831	0.453809
140	0	46	1	1	11	1	1	1	1	0	315	69.7	0	1	0	1	0	1	0	48	27.4286	1
75	41.2791	73.3333	3	2	385	1	1	0	1	0	320	76.6	0	1	0	0	2	0	0	90	52.3256	0.211111
76	54.7264	88.0597	5	2	619	2	2	0	1	0	330	68.1	0	1	0	1	0	0	0	115	57.2139	0.0434783
30	15.9664	93.2203	5	2	175	1	1	2	1	1	335	68.9	1	0	0	1	2	0	0	31	26.0504	0.387097
92	5.12195	75.9494	4	2	30	1	1	0	1	0	335	52.7	0	0	0	1	1	0	1	31	25.2033	0.796774
93	3.26	69	3	1	6.11	3	2	1	1	0	338	80	1	0	0	1	0	1	1	8	8.69565	0.625
77	20.69	82	4	2	71.6	2	2	1	1	0	349	46	0	0	0	0	1	0	0	37	25.5172	0.189189
78	24.3902	46.7742	1	1	145	3	2	0	1	0	355	50.3	0	0	0	1	1	1	0	60	73.1707	0.666667
141	7.1	80	4	2	96.7	1	1	1	1	0	360	57	0	0	0	1	0	0	0	29.3	19.3017	0.631399
142	17.4	90	5	2	152	3	2	1	1	0	360	65	0	1	1	1	1	0	0	26.1	20.9135	0.168582
143	24.4	75	4	2	97.8	1	1	2	1	1	360	43	0	1	0	1	1	0	0	33.1	30.6481	0.205438
144	32.8	75	4	2	396	3	2	1	1	0	360	58	0	0	1	1	1	1	0	59.7	35.2005	0.0670017
79	33.1915	56.25	2	1	89	1	1	0	1	0	360	47.7	0	0	0	0	0	1	0	40	42.5532	0.22
80	26.4828	68.1159	3	1	117	1	1	0	1	0	360	44.9	0	0	0	0	0	1	0	48	33.1034	0.2
81	31.4815	67.4419	3	1	224	1	1	0	1	0	360	62	0	1	0	1	0	0	0	85	52.4691	0.4
82	17.4286	54.9296	2	1	59	3	2	1	1	0	360	74	0	0	0	1	2	0	0	25	23.8095	0.268
94	13.17	83	4	2	22.4	1	1	2	1	1	360	50	0	0	0	1	1	0	1	31.3	19.441	0.322684
106	46.1538	55.1724	2	1	282	2	2	2	1	1	360	68.8	0	0	0	1	0	0	1	52	50	0.0769231
83	42.86	61	2	1	163	3	2	0	1	0	360	64	0	0	0	0	0	0	0	60	45.1128	0.05
84	53.5714	76.8116	4	2	143	1	1	0	1	0	180	68.9	0	0	1	1	1	1	0	72	64.2857	0.166667
145	1.7	90	5	2	249	3	2	1	1	0	170	49	0	1	0	0	0	1	0	6.6	3.44288	0.515152
146	10	85	5	2	113	1	1	2	1	1	120	41	0	0	0	0	0	0	0	18.6	13.6765	0.268817
147	13.3	75	4	2	324	1	1	1	1	0	150	82	0	1	0	1	1	0	0	24.3	21.7742	0.390947
179	6.4	85	5	2	15	2	2	2	1	1	120	53	0	0	0	1	1	0	0	7.9	8.06122	0.202532
180	10.4575	52.5773	1	1	136	3	2	2	1	1	140	82.2	0	0	0	0	0	0	0	17	11.1111	0.0588235
181	32.2	100	5	2	356	3	2	1	1	0	120	55	0	1	0	0	1	1	0	46.2	35.2672	0.0865801
31	28.4091	74.6032	4	2	121	1	1	2	1	1	150	70.13	0	1	0	1	1	0	0	48	54.5455	0.479167
32	0	35.9223	1	1	13	1	1	3	2	1	150	44.2	0	0	0	0	1	0	0	18	18	1
182	31.8584	71.4286	3	2	154	3	2	0	1	0	120	66	0	1	0	1	1	0	0	56	49.5575	0.357143
33	1	53.9326	1	1	14	3	2	3	2	1	130	45.5	0	1	0	0	1	0	0	17	12.1429	0.917647
85	15.0526	64.3836	2	1	86	3	2	0	1	0	100	63.9	0	0	0	1	0	0	0	16	16.8421	0.10625
148	37.1	85	5	2	78.7	1	1	1	1	0	90	59	0	1	0	0	0	0	0	56.9	45.8871	0.191564
183	25.7471	62.069	2	1	269	1	1	0	1	0	90	58.3	0	0	0	1	1	1	0	74	42.5287	0.394595
86	20.67	80	4	2	227.43	3	2	0	1	0	100	64	0	1	0	1	0	0	0	46	30.6667	0.326087
34	2.80822	58.7629	2	1	8.5	1	1	2	1	1	150	60.2	0	0	0	1	0	1	0	5	3.42466	0.18
149	25.7229	32.2314	1	1	86	1	1	0	1	0	140	49.4	0	0	0	0	0	1	0	91	54.8193	0.530769
184	53.0488	81.1594	4	2	310	1	1	0	1	0	120	48	0	0	0	1	0	0	0	94	57.3171	0.0744681
107	9.15789	36.6667	1	1	67	3	2	0	1	0	150	60.4	1	1	0	1	1	0	1	22	23.1579	0.604545
185	14.3	75	4	2	301	1	1	1	1	0	180	67	0	1	0	0	0	0	0	35.9	22.1059	0.350975
186	15.8	72	3	2	75	3	2	1	1	0	120	67	0	0	0	1	1	0	0	28.3	27.5828	0.427562
1	20.8	91	5	2	21	1	1	2	1	1	80	55	0	0	0	0	1	0	0	42.8	23.2609	0.10514
150	14.6	85	5	2	45	1	1	2	1	1	90	33	0	0	0	0	1	1	0	28.5	23.9496	0.39193
151	14.7	75	4	2	184	2	2	1	1	0	80	65	0	0	0	0	1	0	0	22.1	15.5743	0.0588235
187	2.7	75	4	2	59	3	2	0	1	0	100	59	0	1	0	0	1	0	0	14.9	10.5004	0.746309
